# Supplementary material for: Integrative Multiomics Analysis Reveals a Cancer Stem Cell–Driven Prognostic Signature and Nominates Belinostat for Targeted Therapy in Hepatocellular Carcinoma
Source: Stem Cells Int. 2026 Aug 2;2026:7388629. doi: 10.1155/sci/7388629 (PMC13429804; doi:10.1155/sci/7388629)
Supplement: Supplementary file 1 — Supporting Information Table 1. Full gene lists of cancer stem cell‐related genes, HCC–associated differentially expressed genes, WGCNA key module genes, and their pairwise and three‐way intersections. Cancer stem cell‐related genes were retrieved from GeneCards and differentially expressed genes were identified from the GSE101685 dataset. These gene sets were used for Venn diagram analysis and subsequent prognostic model construction. [file SCI-2026-7388629-s001.csv]

CSCs	HCC	WGCNA	CSCs|HCC	CSCs|WGCNA	HCC|WGCNA	CSCs|HCC|WGCNA
ATM	CLEC4M	TRDV3	BRCA2	SMAD2	CCNB1	POLD1
TP53	CLEC4G	MINOS1	BRCA1		NDC80	CDK4
MSH6	LINC01093	VPS45	PALB2		ZWINT	NRAS
EGFR	ECM1	MDC1	CHEK2		KIF20A	EZH2
MLH1	CLEC1B	NIPA2	CDH1		DLGAP5	CDC73
APC	FCN2	VPS33B	BRIP1		RACGAP1	BUB1B
TSC2	VIPR1	PRRC2A	MSH2		KIF4A	AURKA
PTEN	PTH1R	IQCB1	BARD1		GINS1	DARS2
NF1	BCO2	SMARCD1	CDKN2A		STAB2	PARP1
PMS2	LYVE1	GCN1L1	PDGFRA		PRC1	BIRC5
C11orf65	RSPO3	POP5	MYC		CDKN3	FANCG
KIT	TOP2A	LOC101929842 /// PGA3 /// PGA4 /// PGA5	EPCAM		CDC20	CDK1
MET	CFP	BC045784	BLM		RRM2
TSC1	KCNN2	CDC27	RAD51C		FAM72A /// FAM72B /// FAM72C /// FAM72D
RB1	TTK	CSNK1D	FANCC		PBK
KRAS	ASPM	SYT9	AR		GNA14
BRAF	OIT3	AGPAT1	PIK3R1		KIF14
ALK	ECT2	FUBP1	GAS5		ANLN
POLE	KAZN	HGS	FAS		CCNB2
PIK3CA	NCAPG	LRRC4C	KDR		FEN1
AKT1	NEK2	ERAL1	MAP2K1		CCBE1
ERBB2	FCN3	PHF12	CHEK1		COLEC10
SMARCA4	CXCL14	DOLK	RAD51		CDKN2C
RET	TTC36	TRIP4	SDHD		HHIP
AXIN2	MARCO	KCTD2	MIR34A		MELK
CTNNB1	GPR128	PRDM4	NFKB1		HHIP-AS1
RAD50	DTL	UQCRH /// UQCRHL	FANCD2		FAM65C
STK11	ADAMTS13	RPS10L	DNMT3A		RFC4
NBN	NUF2	CHTOP	RECQL4		KIF2C
PTCH1	CCNA2	LIG3	CDKN2B		PTTG1
DICER1	CNDP1	SLC25A19	FOXO1		UHRF1
SMAD4	IGFALS	SFRP1	ENG		SASS6
BAP1	MOGAT2	BMP5	PTGS2		CENPU
CCND1	CENPK	GOSR2	IL7R		TPX2
TERT	ANGPTL1	CHCHD4	IGF1		MCM6
MUTYH	BMPER	SIGLEC7	DNMT1		DACH1
STAT3	CYP26A1	OGN	SOX9		UBE2C
CDKN1B	SLC25A47	FNDC3A	HGF		CENPA /// SLC35F6
RAD51D	CRHBP	PXN-AS1	DLC1		SHCBP1
HRAS	HMMR	CNIH4	PTK2		DNM3OS
RUNX1	CPEB3	TSSC1	PRKDC		KIF11
FLCN	TCF21	PSMB4	CXCL12		FOXM1
LOC126862571	NGFR	THUMPD3	CCNE1		STIL
MSH3	EIF5 /// SNORA28	UPF3B	NRG1		HAND2-AS1
FGFR3	RCAN1	RBM15B	PROM1		MCM2
H19	MKI67	EFTUD2	ERCC5		HJURP
ESR1	E2F8	MCRS1	XIST		CENPW
CTNNA1	MTFR2	DENND6A	PCNA		KIAA0101
MEN1	C2orf40	TDG	MMP9		ASPG
BMPR1A	DEPDC1	COPS6	CD4		CDCA5
FGFR2	HGFAC	SYNE1	MGMT		TUFT1
MRE11	FAM134B	TUBA1C	GPC3		ST6GAL2
VHL	PAMR1	UNG	PRF1		LOC100506699
NOTCH1	CENPF	NXT1	ABCG2		UBAP2L
BCL2	UBE2T	RPP21 /// TRIM39 /// TRIM39-RPP21	CCL2		UBE2S
TGFB1	CETP	WSB2			DBF4
FH	CYP2C19	ZBTB8OS			CTNNA3
IL6	KBTBD11	FAM208A			CKAP2L
MIR21	SORL1	EIF2B4			POLE2
MTOR	DIRAS3	VGLL4			PRIM1
SRC	RAD51AP1	PI4KB			SMC2
ATR	SRPX	MYOT			TCF19
SDHA	DNASE1L3	GTPBP4 /// IDI2			CDCA3
FGFR1	MRO	PARG			GTSE1
SMARCB1	CLEC3B /// EXOSC7	METTL23			PELI2
PVT1	CDC6	SAP30BP			NUSAP1
TGFBR2	EXPH5	TMEM189 /// TMEM189-UBE2V1 /// UBE2V1 /// UBE2V2			FLVCR1
SDHB	CENPE	NUP133			HN1
NF2	AVPR1A	ZCCHC17			TK1
RAD51L3-RFFL	AADAT	LZIC			TUBG1
CXCR4	RBMS3	ZNF639			GNAO1
CASP8	N4BP2L1	PIP4K2C			CKS2
ARID1A	CCDC34	SARNP			RFX5
MALAT1	DEPDC1B	FILIP1			POLR2K
WT1	OIP5	AX747135 /// RP11-863K10.7			SMC4
MDM2	GGT5	MED12			NVL
VEGFA	TMEM100	NANP			TYMS
CDKN1A	HMGB2	RNF8			SPATS2
HOXB13	LOC100996412	WDR45B			CDCA8
LZTR1	ANGPTL6	DENR			KIF18B
TNF	SPC25	KRTCAP2			ANKRD55
HIF1A	MCM5	TMUB2			SERF1A /// SERF1B
MIR145	MAD2L1	LOC101928612			ORC6
NEAT1	EME1	B4GALT4			DCLRE1B
IFNG	DCN				GMPS
CD44	LCAT				KPNA2
TUG1	LOC100506388				MCM7
POT1	MASP1				SPAG5
EP300	TRIP13				SF3B4
CD274	CCL14 /// CCL15-CCL14				SAP130
PIK3CG	KNTC1				DSCC1
ITGB1	CD5L				PSMC3IP
SUFU	NTN4				NME1
BAX	PZP				MSTO1
KITLG	EXO1				PDE7B
MLH3	GPR182				LAPTM4B
JAK2	CSRNP1				H2AFZ
FASLG	EMILIN1				PPIL1
UCA1	PRELP				BOLA2 /// BOLA2B
PRKAR1A	SGOL2				TIMELESS
PPARG	FAM13A				LOC100506844
PTPN11	ATAD2				CBX1
MITF	LIFR				C17orf75
NTHL1	LPA				SPATA6L
GATA2	STMN1				SLC1A4
ERBB4	GPR125				DPH3
MIR125A	CYP2B6				XPO5
FGF2	BC032415				TAF6
SDHC	SOCS2				NKIRAS2
XRCC2	NAT2				GMNN
MAPK1	HAMP				MYO10
IL2	IL1RAP				TOMM40L
IGF1R	LOC100129447				PPP4R1
STAT1	LILRB5				MIR6741 /// PYCR2
FBXW7	C14orf180				TACC3
MIR17	EHD3				LOC101927965 /// LRAT
ERCC2	FAM83D				MRGBP
IL10	CDC37L1				ZKSCAN5
GREM1	GSTZ1				RHNO1
SOX2	MBNL2 /// MBNL2				OXLD1
CTLA4	CPED1				GTF2E1
IDH1	RCL1				MDK
EGF	CYP4A11 /// CYP4A22				METTL21A
MIR221	JDP2				TMEM106C
MIR155	AGO2 /// CASC7 /// CASC7 /// DQ574852				RRP36
ERBB3	NUP155				MASTL
IL1B	IDO2				SUCO
CREBBP	SPDL1				LAGE3
RAF1	CTB-167B5.2				RFWD2
JUN	C8orf4				ACACA
MIR143	ACADS				CCDC137
FLT3	NR3C2				ZNF322
NTRK1	C1orf112				MIS18A
BDNF-AS	SPG20				PSME3
CDK6	HEPACAM /// HEPN1				COMMD2
SMO	GAS2L3				TROAP
FANCA	NPY1R				NCAPH
HOTAIR	CXCL2				KCNMA1
SNHG1	CYP4V2				RBM42
PCAT1	PCSK6				ACBD6
MIR223	IYD				ZSCAN2
PDCD1	ALLC				FAM189B
PDGFRB	FHL1				MCM3
PTPRC	CDHR2				RPIA
ABL1	CCNE2				TMEM104
FANCM	TIMD4				MRPL9
CDKN2B-AS1	PLAC8				CANT1
NFE2L2	MND1				HSPB1
CASP3	ADCY1				MIR3658 /// UCK2
PIK3CD	HELLS				RABIF
MIR141	CENPL				KCNK17
MIR29A	CAP2				COA6
MIR126	ANXA10				LAMC1
KMT2D	CFHR3				VRK1
SMARCE1	ZC3H13				ALMS1
MIR146A	MS4A6A				BOLA3
CBL	AC004538.3 /// BC040327				CACYBP
CXCL8	APOBEC3B				CCDC43
POU5F1	CD1D				NCAPD2
IDH2	C8orf59				CMSS1
GATA3	LOC101928274 /// VSIG10				GTF2H2 /// GTF2H2B /// GTF2H2C /// GTF2H2C_2
MEG3	TPPP2				ZNF143
TP63	BUB1				PIAS3
NFKBIA	GREM2				RBM12
AOPEP	ACAT1				MIR3934 /// UQCC2
DHFR	SRD5A2				TOPBP1
MIR210	F11				ZMYM1
SNHG16	CENPQ				GBAP1
CCAT1	CYP39A1				SNAPIN
MUC1	MMAA				CEP131
JAK3	GBA3				ANKRD27
MIR20A	FITM1				SSR3
MIR140	CBR4				PHF19
MIR31	KLRF1				CES5A
SETD2	TBC1D31				RFC5
XIAP	TUBG2				POC1A
BCL10	DNAJC9				GPN1
MIRLET7C	ARHGEF26				DHRS13
MIR146B	BTBD19				CDC45
MIR214	RRP15				ANXA2
TMEM127	CDC7				C12orf73
ABCB1	GPM6A				SNRPC
SMAD3	SYNPO2				ITGB3BP
WRN	CYP3A4				DROSHA
CEBPA	KCND3				MANBAL
PHOX2B	OLFML3				VPS72
MAX	HBA1 /// HBA2				ANAPC7
MIR200C	RAMP3				SNRPE
MIR222	FCGR2B				PEA15
IRF1	RP11-138A9.1				PSMD2
MIR195	FEZ1				HMGN1
MIR27A	NNMT				SLC39A1
MIR205	ST3GAL6				CKS1B
NPM1	HBB				TRIM37
MIR34C	DPT				NDC1
RHOA	STARD5				FPR1
BCL6	IRAK3				CCHCR1
ETV6	FANCI				NEU1
HULC	PDE2A				DCK
AKT2	PDLIM5				COX11
CD34	KDM8				RAD1
CD40LG	C5orf34				MIF4GD
LUCAT1	KIAA0922				FNBP1L
CSF3	ZGPAT				PIGU
IL4	HIST1H2BG /// HIST1H2BJ				RALA
GNAS	LOC284926				FLAD1
FLT1	LOC81691				CCT3 /// LOC101927137
ERCC4	S100A12				C7orf49
SOD2	FGD4				ACTL6A
CDK12	KIF23				PRR11
TCF3	TXK				GTF2IRD1
ADA	GABARAPL1				KNSTRN
OIP5-AS1	GADD45B				KCTD6
MIR30A	HAAO				HSPB11
HLA-DRB1	GPD1				LRRC42
CDK2	UXS1				POLR2G
AFAP1-AS1	GPSM2				PSMG3
AKT3	MSTO1 /// MSTO2P				NARF
TET2	RND3				GOLPH3L
FN1	CYP2B7P				CKAP5
MUC16	IKBIP				ATP6AP1
ABCC1	MROH2A				SNRPB
SDHAF2	CYP1A2				UBAP2
MIR150	DNMT3B				AZGP1P1
DANCR	MXRA5				SOCS5
CASC15	CBFA2T3				PSMD4
MCL1	CCDC3				RPS6KC1
IL2RA	CSTF2				SUZ12 /// SUZ12P1
HNF1A	INTS10				KLHL12
CASC9	INMT				C12orf43
NTRK2	SLC9B2				ACLY
TNFSF10	CENPM				MIR1236 /// NELFE
ICAM1	BDH2				MRPS23
TGFBR1	RMI2				CCT6A
AIP	FOXF1				ANKRD39
SHH	ASCL1				NUP37
NTRK3	HIST1H3A /// HIST1H3B /// HIST1H3C /// HIST1H3D /// HIST1H3E /// HIST1H3F /// HIST1H3G /// HIST1H3H /// HIST1H3I /// HIST1H3J				NSUN5
ATRX	SPTBN2				GNS
BCL2L1	KIF15				PRMT5
IL3	CCDC167				SCAMP3
KCNQ1OT1	TUBE1				MEA1
PSCA	MAMDC4				RUSC1
PPM1D	GHR				SNRPD1
MIR320A	SULF2				TTI1
SNHG7	RASGEF1B				TRMT6
MIR18A	CYP4A11				SHQ1
IGF2	LARP1B				TXNL4A
BTK	LINC00152 /// LOC101930489 /// MIR4435-1HG				ZNF765
HOTAIRM1	ARSD				CPSF6
FGFR4	IL33				SUB1
CD40	NTF3				MTX1
HNF1B	COG5				HSPA14
LINC02605	IQGAP3				CDC25B
MIR142	C4orf29				TUBA3C /// TUBA3D
PRKN	COL15A1				MFSD5
SNHG12	SLCO1B3				KIAA1522
YAP1	ITLN1				LOC101929841 /// LRRC37B
PAX5	LYSMD4				SSR2
MMP2	NCAPG2				CSE1L
GATA1	RAB11FIP4				ENOPH1
BIRC3	LOC401068				LOC101930324 /// NSF
HDAC1	HSPA13				STRA13
SLC2A1	ITGA9				CPSF3
HLA-A	KLRB1				CNOT11
MIR203A	CYP2A7				IER3IP1
MIR133B	LOC101928635				ELOVL1 /// MIR6734
GLI1	KMO				FAM21A /// FAM21C /// LOC101930591
MIR19A	LIME1 /// ZGPAT				TMEM194A
MIR127	TIAM1				SNF8
CYTOR	ID1				SNRPF
MIRLET7B	CLRN3				CKAP4
MIR200B	GAREM				RBBP7
	MICB				C1orf85
	CDC25C				PNPT1
	FTCD				PCAT19
	FOSB				C11orf48 /// LOC102288414
	ASPA				SEC61G
	NEDD4L				C14orf93
	PNPLA4				HMGN1 /// LOC101927733
	GINS3				HMGN4
	PSRC1				SLC39A7
	NOSTRIN				MROH7-TTC4 /// TTC4
	MCC				VBP1
	PITPNM3				SLC4A1AP
	IL18RAP				ASF1B
	SLITRK3				TUBA1B
	GABBR1 /// UBD				NELFB
	MCM4				SSR1
	ABCA9				NDUFS6
	SPINK1				ANKRD52
	RNF125				PJA1
	PLSCR4				METTL13
	FYN				TMEM9
	MCM10				ABCF1
	ZBED8				PSMD14
	MIR6824 /// SLC26A6				TSNAX
	DDIAS				BRI3BP
	LOC100509445 /// LOC728715 /// OVOS /// OVOS2				MAPKAPK5
	IGFBP3				SRPRB
	FLJ36848				SLC26A11
	SHBG				MAGED1
	C7				APOA1BP
	GLT8D2				RALY
	RP11-250B2.6				ATP5G1
	KIF2A				MRPS21
	MCM8				CLIC1
	MBNL2				ESPL1
	CCR1				SLC9A3R1
	SORBS2				SFT2D2
	GYS2				ROMO1
	SOCS2-AS1				PUS1
	TBC1D2B				NDUFS3 /// PTPMT1
	NDRG2				GARS
	RP11-196G18.24				CUTA
	TNXA /// TNXB				RP9 /// RP9P
	AP000253.1				LBR
	CNTN4				FAM136A /// LOC100287852
	ADRA1A				ZMYND19
	EPB41L4B				XPOT
	CASC5				SLC9A6
	CDT1				EIF4A3
	CAMK2B				YY1AP1
	C3P1
	FOLH1B
	SORT1
	BLZF1
	SNED1
	GCDH
	PPP1R35
	NABP2
	TMEM71
	TLR4
	GLYAT
	THRSP
	RAD18
	NSUN6
	PRIM2
	SELP
	MPZL1
	IL18R1
	UNK
	ETFDH
	CEP55
	SUV39H2
	MFAP4
	TMEM47
	MAN1C1
	SUCNR1
	LOC100507577 /// LONP2 /// SIAH1
	TDRKH
	AKR1D1
	PRKAG2
	TAT
	ART4
	CRNDE
	CLN8
	PROZ
	TJP2
	MPPED1
	PDE11A
	BGN
	GABARAPL1 /// GABARAPL3
	ZNF544
	CDCA2
	ACADL
	UROC1
	TRIM59
	AXL
	LOC101928916 /// NNMT
	C1orf168
	WDHD1
	CD24
	TM6SF2
	TRIM24
	TDO2
	ENPEP
	KLKB1
	TMEM237
	HEY1
	MIR6883 /// PER1
	STEAP3
	BC017398 /// CTD-2314B22.3 /// DQ786293 /// DUXAP10 /// LL22NC03-N64E9.1
	NUDT1
	VSIG10
	THBS1
	TTC13
	HBG1 /// HBG2
	CYP3A43
	FOLH1 /// FOLH1B
	BC069804 /// SMAD1
	RNFT2
	MYO9A
	GPR158
	RORA
	CDC23
	APLNR
	FAM167B
	CKAP2
	LOC100996792 /// MAP2K3
	DEPDC7
	FAM99B
	SIK3
	DUSP16
	LOC728061
	PSPH
	RNASEH2A
	ZEB1-AS1
	TTF2
	BPGM
	LDHD
	ZFP69
	RBM7
	FXN
	CCL23
	SLC44A3
	TNFSF11
	CDA
	P2RY13
	CYP2B6 /// CYP2B7P
	EPHA2
	BLOC1S1-RDH5 /// RDH5
	WDR76
	DSN1
	RDH16
	YPEL2
	TIPIN
	FAM149A
	REL
	TSLP
	FOS
	GSTA4
	CYP2A6
	RAPGEF2
	LHX2
	GCKR
	ALYREF
	ENAH
	GLYATL1 /// LOC100287413
	DHODH
	mir-223
	ADAMTSL3
	MAT1A
	MAGI2-IT1
	TIGD1
	PALM2
	POLQ
	LDLR
	SIGIRR
	WFDC1
	TEK
	PTPRB
	MTHFD2L
	SAC3D1
	MYCT1
	EFNA4
	SEC24B
	VSIG4
	ASRGL1
	DCPS
	SAMD4A
	BACH2
	MSH5-SAPCD1 /// SAPCD1
	ADH6
	APOF
	NAPSB
	LRRN3
	SOX12
	HIST1H2AG /// HIST1H2AH /// HIST1H2AI /// HIST1H2AK /// HIST1H2AL /// HIST1H2AM
	MRC1
	ANXA2P2
	GPR126
	PER2
	TAF1A
	C4orf46
	BTBD16
	MAGI2-AS3
	TLR3
	MFSD2A
	GPHN
	CORO2A
	RMDN2
	GCH1
	BBOX1
	KDM6B
	HAO2
	RP1-228H13.5
	GADD45G
	LEPREL1
	LOC101928198 /// MFAP3L
	TMEM192
	CYFIP2
	LRRC1
	C9
	AKR7A3
	CCRN4L
	SH3TC1
	THY1
	ANKRD20A1 /// ANKRD20A11P /// ANKRD20A2 /// ANKRD20A3 /// ANKRD20A4 /// ANKRD20A5P /// ANKRD20A9P /// LOC102723891 /// LOC102725051
	CLGN
	AKAP11
	MAP3K9
	TRIM45
	LOC100507311
	CDCA4
	SLC3A1
	PTS
	CCDC71L
	ADH1C
	SMYD3
	APBA1
	ECM2
	HIST1H3E
	FAT4
	SULT1B1
	USP38
	C1QTNF1
	KIAA1841
	ADH1B
	S100A8
	MAGED2
	SPRY4-IT1
	CHST4
	IVD
	AACS
	LOC101928505
	CTHRC1
	PRG4
	FAXDC2
	DAK
	TMEM133
	LOC100507577 /// LONP2
	PLGLB1 /// PLGLB2
	TMEM38B
	FHL2
	EGR1
	PDCL
	CD109
	NIF3L1
	RP11-295G20.2
	NUDCD1
	AURKB
	ASPN
	NR4A2
	PPAP2B
	DTYMK
	DRAP1
	SLC22A1
	IGF2BP3
	RDM1
	FXYD6
	FOSL1
	RBM12B
	DCAF13
	EXOC2
	DNAJC6
	XDH
	EDNRB
	PTTG3P
	COLEC11
	ARHGEF39
	REEP4
	DUXAP10 /// LINC01296
	STXBP6
	ADH4
	FNIP2
	MME
	SKA2
	NDST3
	IRF8
	ZNF280C
	PPP1R3B
	DPEP2
	CNTN3
	RP11-319G9.3
	SLC25A15
	TMEM27
	STX6
	RIBC2
	TCRDV2 /// TRDC /// TRDC /// YME1L1
	RP11-1260E13.2
	BCAT1
	BCHE
	CCDC77
	KDM4B /// LOC100507022
	FAM198A
	CSF1R
	MRAP2
	ACADSB
	EEF1E1
	ID2 /// ID2B
	LOC389834
	PBLD
	SRSF8
	CAPG
	MT1G
	TCEB1
	EPHB1
	ETS2
	CFI
	FBXO43
	ZKSCAN3
	E2F7
	STAB1
	MZT1
	ESM1
	HIST1H2AM
	ZNF184
	PLGLB2
	LY6E
	GFRA1
	GLA
	NDFIP2
	GNE
	PRRG4
	CAMSAP2
	HIST1H2BC /// HIST1H2BE /// HIST1H2BF /// HIST1H2BG /// HIST1H2BI
	TCTEX1D1
	CD163
	FOCAD
	AGPAT9
	METTL4
	SLC26A6
	TRANK1
	FAIM
	TET1
	SC5D
	PEX11G
	ZFP1
	HIST1H2AD /// HIST1H3D
	FLVCR1-AS1
	CYP2C8
	IL1RN
	LYRM4
	LRRK2
	HIST1H2BH
	EPRS
	KIAA1524
	PUS7
	PGLYRP2
	PLA2G5
	FNDC4
	ELL2
	TFPI2
	PTPN3
	TENC1
	TMEM154
	HIST1H2AD /// HIST1H3A /// HIST1H3B /// HIST1H3C /// HIST1H3D /// HIST1H3E /// HIST1H3F /// HIST1H3G /// HIST1H3H /// HIST1H3I /// HIST1H3J
	ZNF813
	STAM
	BRIX1
	KIF18A
	NOX4
	SLC25A18
	TP53I3
	APOA5
	RBL2
	MYO1F
	LOC101927705 /// P4HA2
	SLC22A25
	GPR137C
	EIF4A1 /// SNORA48 /// SNORA67 /// SNORD10
	AK025288
	TMEM206
	CIDEB
	CTC-338M12.4
	DTX1
	KIAA1671
	HOGA1
	LOC101927331
	JMJD1C
	MSRA
	CYP2C18
	DAAM1
	RPS4Y1
	CAPN3
	ITGA2
	AQP7 /// LOC100509620 /// LOC101930168
	EMC3-AS1
	PPARGC1A
	PVALB
	CEBPD
	PLCB1
	CDC14B
	BEND3
	CFHR4
	KIAA1462
	CTH
	HAS2
	ACVR1C
	ACSM3
	BLVRA
	SPRYD4
	APEX2
	MPHOSPH9
	HK3
	RAB33B
	RAD54L2
	TPGS2
	SRD5A1
	ZSWIM6
	AKR1B10
	DLEU2 /// DLEU2L /// MIR15A
	NMRK1
	SPATA18
	ASL
	WDYHV1
	USP53
	LDB2
	FBXO21
	RBM24
	ST6GALNAC3
	EVA1A
	TCEAL7
	GRAMD1C
	DEFA1 /// DEFA1B /// DEFA3
	LPL
	ARRDC4
	MCAM
	LOC100506100
	NCOR1
	FANCE
	SYTL5
	SLC25A37
	PLVAP
	ZSCAN16
	ANTXR2
	NEB
	ADAMTSL2
	GNMT
	CYB5D2
	GEMIN2
	FSD1L
	C6
	WHSC1
	LINC00261
	PLK4
	FBLN7
	LINC00844
	MS4A7
	ELOVL7
	SMIM24
	NEIL3
	SFN
	FKBP14
	FIGNL1
	MSH5 /// MSH5-SAPCD1 /// SAPCD1
	RP11-250B2.3
	EIF5
	SPP1
	GPR65
	SESTD1
	ZNF260
	GRHPR
	SAMD5
	PDGFC
	CCDC134
	ERVK3-2
	CD14
	PFKFB1
	CXCR2
	CELSR3
	AGTR1
	ARHGAP11B /// LOC100288637
	LONRF1
	PGP
	GOLT1B
	COMT
	VNN3
	ITGA6
	PDZRN4
	KLHDC1
	PHYHIPL
	PEMT
	DTD1
	FBP1
	ZBTB16
	ATOH8
	KLHL23 /// PHOSPHO2-KLHL23
	PPP3CA
	IGFBP1
	DHX57
	NAAA
	FLJ22763
	SPRY2
	MNDA
	PPOX
	SLC4A4
	LIG1
	DUSP1
	C11orf54
	ARHGAP15 /// LOC101928361
	ACACB
	TBC1D16
	NAA40
	SULT1C2
	DYRK2
	SPIN4
	GPR146
	C11orf80
	SLC41A1
	TBCE
	F8
	DDX3Y
	DMGDH
	FERMT2
	ADAMTS2
	MOSPD1
	AVPI1
	OGDHL
	PARPBP
	MTA3
	SNRK
	EPPK1
	C2orf44
	HMGA1
	MLIP
	PTPDC1
	ZKSCAN4
	LARP7
	ZFPM2
	MIR6125 /// USP15
	ZNF678
	UTP15
	CTAGE5
	ATP5J2-PTCD1 /// PTCD1
	PHLDA1
	DUSP6
	ALDH1B1
	CYP2C9
	NR4A3
	ARHGAP10
	PLIN1
	LRRC37A7P /// LRRC37A7P
	SIGLEC1
	KTI12 /// TXNDC12
	PLIN4
	BORA
	SATB1
	HAPLN4
	ZNF628
	CTSLP8
	EPHX2
	LPPR1
	AP000525.9
	ZNF200
	RRAGD
	RP11-96D1.11
	TSC22D3
	OSBPL3
	CPD
	C8orf33
	TMPO-AS1
	FCGR3B
	PRMT3
	PARVA
	MPC1
	GCGR
	XPR1
	RPAP1
	PDK4
	LOC100505985
	RMI1
	ACSL1
	ADH1A
	EFCAB2
	C8A
	SFR1
	NAMPT
	PDGFRL
	QDPR
	SPSB3
	OTUD6B
	ANK3
	ACAA2
	C1orf216
	JUNB
	STC2
	PCK1
	GIMAP8
	SEMA3G
	DR1
	ELL3
	SMOC1
	ITPRIP
	PPM1K
	MIR424 /// MIR503HG
	FBLN5
	PODXL
	TRIM71
	COL6A2
	SFXN1
	TMEM56
	COX7A1
	CSAD
	LOC101928545
	KIF3A
	LOC101928963
	SKA1
	PRICKLE2
	PRODH2
	PROX1
	GPKOW
	FDX1
	H2AFX
	SLC46A3
	PF4
	TRPM8
	SLC25A40
	MPDZ
	ALKBH6
	HBD
	HAUS1
	TLCD1
	ADK
	NPIPB15
	LST1
	MT1E
	COQ9
	LIPC
	TRIM32
	FAAH
	CYP4Z1
	PLEK
	ZWILCH
	CHML
	ZG16
	C17orf58
	MT1F
	GOT1
	PGBD1
	CD160
	FAM46A
	CNOT6
	CA2
	PLCE1
	TSKU
	UPB1
	GPT2
	DPF3
	AQP3
	CBLL1
	NAT1
	DDX20
	IFT46
	IPO9
	LOC102724275
	ABLIM3
	XK
	CWC27
	POLA1
	GPX7
	CIT /// MIR1178
	CCNYL1
	PIGX
	HAUS6
	BCKDHB
	C1R
	DTNA
	RNF165
	PPBP
	MIR29B2 /// MIR29C
	SNORD89
	NR1I2
	PANK1
	LINC00849 /// SLC25A16
	RP5-1074L1.4
	RP11-469M7.1
	ANKRD37
	ELF1
	C8B
	AFM
	SAE1
	ZNF57
	ATF5
	BCL2L12
	TSPAN8
	LOC100130278
	FCGRT
	ZNF605
	SLC38A2
	SLC17A2
	MICU3
	SLC41A2
	OLFML2B
	GORAB
	GZMK
	MASP2
	SPA17
	SEC31B
	PHYKPL
	CYP4X1
	B3GNT5
	SAA2-SAA4 /// SAA4
	RCBTB2
	LEPR
	ZC2HC1C
	SRXN1
	NKAP
	DCLRE1C
	SLC31A2
	ASPDH
	CHRD
	UGP2
	RP11-196G18.23
	CDC25A
	RAB11B-AS1
	RP3-428L16.2
	MYO1B
	CYP4F12
	FABP5
	UBL3
	FGR
	PCDH9
	C17orf62
	ZEB2
	ZNF101
	DNAJC22
	NT5DC1
	BOP1 /// MIR7112
	LILRB2
	C1orf162
	RAB20
	BIRC5 /// EPR-1
	SOCS7
	BLOC1S4
	EGR2
	SLC17A9
	CR936796
	SLC28A1
	LMNB1
	CCDC138
	TPD52L1
	ZNF670
	MMP12
	ABCC10
	MYOM2
	B3GAT1
	IRAK1
	RP11-327J17.2
	RPL39L
	HIST1H4H
	LYSMD1
	SKAP1
	TNFRSF11B
	RP11-932O9.10
	AGBL3
	RFC2
	ENKD1
	LOC101928806
	HOXD8
	SAMD12
	ZNF607
	RIT1
	GET4
	DUS4L
	TRAIP
	PNPLA3
	PLEKHH1
	PEG10
	DBNDD1
	RCAN3
	SLC37A4
	LINC00478
	MRPS31
	NFIA
	LRRC57
	ANGPTL3
	MGAT4A
	LOC284513
	ORC1
	GLS2
	RP11-769O8.3
	SPATC1L
	G6PC
	TMEM101
	INTS8
	E2F5
	SLC19A3
	PDZRN3
	TSEN15
	SNHG8 /// SNORA24
	SERPINI1
	CELSR2
	RAPH1
	FBXO45
	MT1H
	PRKAR2B
	KLHL7
	GDPD1
	PKN3
	CLDN22 /// WWC2
	PRSS3
	NUP205
	C7orf25 /// PSMA2
	IL2RB
	ERRFI1
	ACAD11 /// NPHP3 /// NPHP3-ACAD11
	COLCA2
	LINC01018
	G6PD
	LSM2
	COMMD5 /// LOC101928879 /// ZNF250
	C1orf131
	PUS10
	MT1X
	UBE2Q2
	KDM5D
	C1RL
	TXNRD1
	C1orf106
	CDO1
	AF007147
	SLC17A1
	AKAP2 /// PALM2-AKAP2
	ARHGAP11A
	SOX9-AS1
	SERPINE1
	ZCCHC24
	ZNF792
	C11orf73
	DFNB31
	TXNIP
	CRISPLD2
	LOC285902 /// ZNF273
	MT1M
	DNMT3L
	HIST2H2BE
	TENM2
	DNAJC10
	TGFBR3
	LOC145474
	PXDC1
	HADH
	LSM4
	MIR6516 /// SCARNA16 /// SNHG20
	CYB5D1
	SLC31A1
	LOC100996643 /// LOC101928195 /// MTHFD1L
	LOC157273
	GNB5
	SLC1A1
	FBXO8
	EID2B
	ALDH6A1
	LINC00328
	ADAP2
	NPC1L1
	ADORA3
	FREM2
	SDPR
	SULT1E1
	SLC51B
	TMOD1
	CENPBD1P1 /// RPL23AP7
	TRAF5
	CPEB4
	DTNBP1
	ZBTB26
	RP11-846E15.4
	C2orf76
	DHRS1
	PRKAA2
	ALDH1L1
	GSPT2
	C7orf60
	STEAP4
	ST6GAL1
	INTS2
	POLR3C
	FMO4
	ABCC9
	CES4A
	PIK3C2G
	CCL20
	CYP4F2
	SOX13
	SLC23A2
	HRSP12
	EDIL3
	TMEM220
	ACYP1
	LOC100507459
	EHBP1
	TSPYL5
	LOC149703
	BTG3
	ASS1
	DBR1
	NFKBIZ
	SLC50A1
	XAF1
	CTBS
	NEURL3
	CDCA7L
	HSDL1
	ZNF738
	CX3CR1
	HCLS1
	TCTEX1D2
	ECHDC2
	SESN1
	DLG5
	PNRC1
	RHBDF2
	CTSO
	C12orf75
	NR2F1 /// NR2F2
	LPAL2
	FBXO5
	HCP5
	HIST1H2AE
	ACSM5
	EBF1
	ALPL
	LOC728040
	PTGFRN
	COL14A1
	HPGD
	KIFC1
	LOC344887
	LL22NC03-N14H11.1
	ADHFE1
	ZNF253
	AKAP12
	SELL
	KLHL2
	USP43
	CHTF18
	AZGP1 /// AZGP1P1
	TLR2
	BASP1
	SLCO2B1
	GATS
	GIMAP7
	GUCY1A3
	TMEM200B
	LINC00238
	COX10-AS1 /// LOC100506974
	CYP2A13
	ATP6V1C1
	CCDC86
	DHRS4-AS1
	METTL2A /// METTL2B
	TTC39B
	F9
	ARL4A
	CDH13
	RGN
	RASSF3
	TPRG1
	ERI1
	KCNE1L
	RIPK2
	FAM126B
	YKT6
	FAM213B
	TRIM22
	SOWAHA
	TRIM16
	DONSON
	SNRK-AS1
	SLC7A2
	HSD17B2
	APOL6
	RRAGC
	SLC12A8
	PLG
	PRTFDC1
	MAST4
	ARID4B /// RBM34
	SLC35D1
	TKT
	OAT
	RAD54L
	AIFM2
	LOC102724017
	CENPC
	ACYP2 /// LOC101927144
	MRPS17
	INPP1
	SEC24D
	RP5-1136G13.2
	ATP11C
	CTBP2
	CA5A
	FAM127B
	NETO2
	SWAP70
	LAMA2
	HIST1H2BE
	CDCA7
	SYTL2
	ACMSD
	HOXA13
	FUOM
	ACADVL
	PFDN2
	ALDOB
	PRR18
	HERC5
	HACE1
	CYP3A7-CYP3AP1
	GSTT2
	BEX2
	ANO1
	CYP4F2 /// CYP4F3
	FZD6
	HIST1H2AC
	C10orf88
	LOC102724229 /// RASA4 /// RASA4B
	RP11-235E17.4
	CD247
	FST
	ZFP69B
	LURAP1L
	ACSL4
	FAM24B
	RHOB
	RP11-1094M14.11
	SALL1
	SUV39H1
	ARHGEF10L
	CROCCP2
	LMBRD1
	ENPP1
	TMEM65
	ZNF625 /// ZNF625-ZNF20
	ASNS
	ZBTB41
	SEC23B
	KLHL15
	GUSBP3 /// SMA4 /// SMA5
	TENM1
	FAM104A
	RIOK1
	LUM
	MTMR2
	TRMT12
	ARID4A
	EXOC3L4
	NPTN-IT1
	HIST1H1C
	EIF5A2
	CD200
	INHBA
	LOC101928000
	CSTA
	AGL
	EPB41L3
	MRTO4
	WNT11
	ZNF623
	NADK2
	SCRIB
	RBBP5
	LOC440434
	ZRANB1
	SLC10A1
	PDCD2L
	AIG1
	MIR22 /// MIR22HG
	LAMP3
	ELOVL2-AS1
	GJC1
	ABCA1
	CKLF
	WASF1
	HOOK1
	LOC101927067
	EHHADH
	PAFAH1B3
	HLF
	N4BP2L2
	EIF1AY
	ID2
	STAMBPL1
	MT1HL1
	LOC158402
	SLCO1B1
	FSTL1
	DACT1
	CYP2E1
	TM7SF3
	CMTR2
	PALM3
	CYP8B1
	PIGC
	PON3
	PSD4
	NCKAP5
	MFSD6
	RP11-672L10.6
	SRGN
	SDF2L1
	KLF10
	PROK2
	ZCCHC6
	ECHS1
	NFIL3
	RCN2
	RBP5
	ZNF330
	TARBP1
	RAD54B
	IL13RA2
	ZIC2
	FAM222A
	HHAT
	H3F3A
	THEM4
	PABPC4L
	EPAS1
	HPX
	STAG3
	LNX2
	ELFN1
	CRYL1
	PTPN14
	BHLHE40
	ETNPPL
	SMCO3
	LOC100507472 /// PCSK6
	THBS4
	LRRFIP1
	ZFP36
	ROBO1
	ACAA1
	ZFAND5
	METTL18
	C5orf27
	LOC101928403
	SLC25A25
	LOC101927157 /// NIPAL1
	HIST1H3B
	HAO1
	TMEM201
	SEC14L2
	LOC101929112
	SLC27A5
	KCNJ8
	LOC642236
	VWCE
	GIMAP4
	OAF
	KLF6
	ST3GAL4-AS1
	KLF9
	GIMAP6
	FGL2
	RAB17
	VWA8
	CLN3
	LINC00528
	RNF157
	SPP2
	KB-431C1.4
	LOC728613 /// PDCD6
	CDK5
	CKLF /// CKLF-CMTM1
	HAUS3
	CYP2J2
	GADD45A
	RNF139-AS1
	SLC38A6
	EMC9
	MCM3AP-AS1
	FDPSP5 /// FDPSP5
	CCL21
	KIAA0485
	CCDC68
	GFPT1
	LINC01419
	SGPP1
	SVIP
	HAL
	CYR61
	C9orf40
	ZFY
	TTPAL
	ACOT12
	PKM
	MNS1
	BRE-AS1
	DNAJB11
	LINC01296 /// LOC100653149 /// LOC102725127
	RILP
	SLC5A11
	SOCS6
	TYMSOS
	GTSE1 /// TRMU
	TRPC1
	METTL7A
	MRPL52
	ALDH2
	SGMS2
	MMRN1
	LRRC20
	GGPS1
	G0S2
	OSBPL11
	FNDC5
	TIGD7
	CDKN2AIPNL
	CCNL1
	SGOL1
	DGAT2
	TMEM147
	ZSWIM5
	ISLR
	ANO10
	ARMC6
	SMAD7
	CDH19
	RP4-680D5.8
	SERPINA4
	PON1
	VNN1
	DNAJC25 /// DNAJC25-GNG10
	PMS2P1 /// PMS2P5
	LOC101927287
	RFC3
	CALU
	PPP1R3C
	PFAS
	DDX19A /// DDX19B
	ACSM2B
	SIK1
	NQO1
	BIN2
	GOT2
	ZNF736
	HRCT1
	HNF4A-AS1
	C10orf35
	ABCA8
	HES6
	ISM1
	PHYHD1
	ZNF318
	FKBP9
	SUN2
	C11orf71
	GJB2
	PXDN
	GPLD1
	PGRMC2
	TMEM192 /// ZNF320
	SLC13A5
	MCAM /// MIR6756
	GLUD1
	KDSR
	MFHAS1
	SERPING1
	FADS1 /// MIR1908
	POLR3F
	MUT
	TRMT11
	HTR2B
	RAB3B
	ENO3
	HMOX1
	TSPAN7
	SOX6
	HSD11B1
	N4BP2L2 /// U50535
	CAT
	LOC338620
	BC041025
	MT2A
	TTC39A
	FAM216A
	COL9A3
	PLEK2
	IFI44L
	CMBL
	SPSB2
	ASGR2
	DNAH12
	PIK3C2B
	CABLES2
	GAS1
	ZBTB21
	SNX29
	AZGP1
	KIF20B
	MIR6778 /// SHMT1
	AC145343.2
	SAA1 /// SAA2
	RBM6
	GSAP
	LOC100289097 /// LOC642236
	HPN
	LOC101928589 /// TMEM164
	CPN2
	NUDT6
	DCST2
	PLP2
	PECR
	ERMP1
	SMG5
	AGO2
	CREBL2
	PSMC4
	LEPR /// LEPROT
	DUSP10
	MBL2
	AKIP1
	ZNF764
	DCTPP1
	VWF
	SQLE
	RFXANK
	TRIM31
	VOPP1
	BHMT
	FBXO6
	TMEM68
	HAT1
	NAA50
	RRN3P1
	IRS2
	SUCLG2
	NCK1-AS1
	PRRT3-AS1
	SLC44A5
	TTC7B
	CCL4
	TSPAN13
	MTHFD1
	SHFM1
	NOC4L
	HOMER2
	SPAG4
	WASF3
	RUNDC3B
	ITPKA
	SLC39A5
	PAQR9
	SORCS2
	PAPSS2
	PLGRKT
	GBE1
	MID1
	LOC400684
	SH2B3
	HMGN5
	HMGCL
	CD302 /// LY75 /// LY75-CD302
	HILPDA
	NRBF2
	FDPS
	ZNF468
	PPAPDC1B
	DDT /// DDTL
	TRIM6
	GNPNAT1
	LOC100505912
	MINOS1P1
	AK021804
	C15orf48
	LOC100289058
	NCBP2
	HPR
	THBD
	CD3EAP
	PYROXD2
	SPX
	CTD-2292M16.8
	ARPC1B
	LINC01139
	GLRB
	FAM214A
	LCP2
	PGM2
	ILF2
	CLINT1
	MANEAL
	C15orf40
	ARID3A
	ALOX5AP
	ANKS1A
	ZBED6CL
	RAP2A
	CXorf57
	FXYD1
	AASS
	ZNF83
	PRNP
	HPD
	NECAB3
	HIST2H2AA3 /// HIST2H2AA4
	ASB16-AS1
	SLC25A27
	C1orf109
	COG2
	MPP6
	DCTD
	DUSP12
	CLPX
	SF3A2
	RORC
	NAA10
	SGK223
	TXLNGY
	CXorf56
	SLC16A2
	CARKD
	CPE
	LOC101930052 /// LOC102724562 /// MST1 /// MST1L /// MST1P2
	ALDH8A1
	E2F6
	ST8SIA6-AS1
	RBP7
	ZBTB20
	SGK1
	PCOLCE
	GTPBP4
	DNAJB14
	EIF2D
	AC091133.1
	ADAMTS1
	PCDH17
	MGLL
	C19orf52
	RP11-112J3.16
	CP
	SLC38A4
	CEP83
	DPYS
	IMMP1L
	STC1
	FAM50A
	APITD1 /// APITD1-CORT
	TIPARP
	TTR
	RGS18
	DNALI1
	AKAP9
	RP11-533E19.5
	SDS
	KLC2
	AOC3
	ZHX1-C8orf76
	FAM107A
	THEMIS2
	AOX1
	PRCC
	LOC642852
	TAF5
	MPEG1
	IGH /// IGHA1 /// IGHA2
	IL1R1
	IGFBP4
	SAT1
	SMIM14
	LOC102724156
	PHOSPHO2
	NFIB
	FILIP1L
	MCUR1
	GMPPA
	LOC102724250 /// NBPF1 /// NBPF10 /// NBPF11 /// NBPF12 /// NBPF14 /// NBPF15 /// NBPF26 /// NBPF8 /// NBPF9
	TUBB3
	FCGR3A /// FCGR3B
	E2F3
	FAM9B
	RP11-498C9.15
	FAHD2A
	DNAJC12
	MAOA
	DAO
	CENPH
	DFNA5
	FMO3
	YEATS4
	SYBU
	RABGEF1
	LOC102723864
	GLRX2
	WIPI1
	SLC19A2
	LPIN2
	C21orf33
	MOGAT1
	CHD1
	TMEM53
	PDE4B
	LRP6
	AC139100.2 /// PARD6G-AS1
	SLITRK6
	FIGF /// PIR-FIGF
	DRAM2
	NR2F1
	ARSE
	SEPHS1
	SERTAD1
	LGSN
	SH3BP5
	NAP1L3
	SP5
	LEPREL4
	CNGA1
	C1QA
	PPAPDC1A
	KLHL8
	SPRTN
	LOC101926967
	LIG4
	FOXO3 /// FOXO3B
	ABCA6
	PNMA1
	KDELR3
	GLYCTK
	MAGED4 /// MAGED4B /// SNORA11D /// SNORA11E
	C3orf33
	WNK4
	ELOVL6
	C5orf30
	RFC1
	C11orf96
	C8orf76
	DENND4A
	RCC2
	TTC9
	TAB3
	LOC100505915
	FLJ41455
	ZNF891
	ALG6
	ACSM2A /// ACSM2B
	ZNF385B
	PINK1
	AX746823
	VPS54
	MCEE
	ANGPT2
	LECT2
	ABAT
	SMIM13
	GDAP1
	SEPT4
	C3orf67
	ANKRD29
	CLMN
	C1orf198
	ADRB2
	C19orf66
	AGXT
	C14orf105
	FAM122B
	ENC1
	SLC35G1
	NME6
	ALDH5A1
	C5orf28
	SCARNA17
	ZC2HC1A
	RP11-394I13.2
	C1S
	SHB
	GTF2H2 /// GTF2H2B /// GTF2H2C
	SLC27A2
	C6orf123
	NR1H4
	PLXNC1
	MTUS1
	LEAP2
	LOC101060609
	ZNF563
	SEC14L4
	STAG3L4
	SLCO4C1
	DDX39A
	ITIH4
	BNIP2
	HEY2
	RRM1
	HMGCS2
	ABHD12
	EVI2B
	PLA2G4C
	MSANTD3
	GAS2
	NXF1
	BDH1
	FLJ31306
	ZFP30
	RAB23
	CYP4F3
	FAM132B
	LOC728613
	LOC101927268 /// LOC102724851
	TARP /// TRGC2 /// TRGV9
	ZNF431
	DUXAP10
	LOC101929036 /// PAH
	IGJ
	DSG1
	CCL19
	FRAT2
	TPK1
	MIR6840 /// PILRB /// STAG3L5P-PVRIG2P-PILRB
	CES3
	TCFL5
	CEP57
	AQP9
	C7orf31
	SEC62
	APOL1
	DPY19L2P2
	GNPAT
	GRAMD3
	NR0B2
	ZNF711
	UPP2
	MS4A4A
	A1BG
	MAGEA10-MAGEA5 /// MAGEA5
	TMEM256
	CCL3 /// CCL3L1 /// CCL3L3
	RNF146
	PRRT3
	ICAM3
	THNSL1
	ALDOA
	C1QC
	ZNF239
	PI15
	ALDH4A1
	LRRC19
	ZNF595
	LOC100130232
	INHBC
	CXCL11
	AC012065.7
	MAFB
	WDR54
	GABRP
	SSX1
	ZNF256
	IRAK1BP1
	ZNF367
	COMMD8
	INSIG1
	RP11-845C23.3
	SLC2A2
	LHPP
	MDM1
	CPB2
	PIGF
	FKBP1B
	LINC00355
	DKK1
	MCF2L-AS1
	GSKIP
	IQGAP2
	MAGEA1
	IGF2BP2
	KYNU
	GLIS2
	LPA /// PLG
	LPCAT1
	DCAF11
	PNISR
	LOC727916
	RAVER2
	IGSF9
	MAP3K7CL
	POSTN
	ACAD8
	SRSF5
	FAM65B
	ZNF286A /// ZNF286B
	ABCB11
	NFE2L3
	SPINK5
	LINC01146
	C5orf58
	RP11-486A14.1
	DCDC1 /// DCDC5
	SERPINH1
	TP53BP2
	SAT2
	MMP1
	EFCAB7
	SNX9
	COLEC12
	PKD2
	SKP2
	SLCO6A1
	CYP2D6 /// CYP2D7P /// LOC101929829
	RBM26-AS1
	TGDS
	RAI2
	DDAH2
	FAM169A
	ERLIN1
	NANOS1
	TBX15
[truncated: 545 more rows]
